# Supplementary material for: An Individualized Prognostic Model in Patients with Locoregionally Advanced Nasopharyngeal Carcinoma Based on Serum Metabolomic Profiling
Source: Life (Basel). 2023 May 11;13(5):1167. doi: 10.3390/life13051167 (PMC10224521; doi:10.3390/life13051167)
Supplement: Supplementary file 1 [file life-13-01167-s001.zip]

Archive with 2 entries (2 files):
- life-2333724-supplementary.pdf
- Table S1.The specific information of 746 metabolites.xlsx
