# Supplementary material for: An Individualized Prognostic Model in Patients with Locoregionally Advanced Nasopharyngeal Carcinoma Based on Serum Metabolomic Profiling
Source: Life (Basel). 2023 May 11;13(5):1167. doi: 10.3390/life13051167 (PMC10224521; doi:10.3390/life13051167)
Supplement: Supplementary file 1 [file life-13-01167-s001.zip › Table S1.The specific information of 746 metabolites.xlsx]

## Sheet: Sheet1
IndexAA1:G735	Compounds	Level	Class I	Class II	Q1 (Da)	Molecular Weight (Da)	Ionization model
MADN0001	Glycine	1	Amino acid and Its metabolomics	Amino acids	74.0247	75.032	[M-H]-
MADN0006	L-Tryptophan	1	Amino acid and Its metabolomics	Amino acids	203.083	204.09	[M-H]-
MADN0007	3-Hydroxy-3-Methylpentane-1,5-Dioic Acid	2	Amino acid and Its metabolomics	Amino acid derivatives	161.046	162.053	[M-H]-
MADN0008	4-Hydroxyphenylpyruvic Acid	1	Amino acid and Its metabolomics	Amino acid and Its metabolomics	179	180.042	[M-H]-
MADN0010	Allantoin	3	Organic acid And Its derivatives	Organic acid And Its derivatives	157.037	158.044	[M-H]-
MADN0018	N-Propionylglycine	1	Amino acid and Its metabolomics	Amino acids	130.1	131.058	[M-H]-
MADN0020	Phenylacetyl-L-Glutamine	1	Amino acid and Its metabolomics	Amino acid derivatives	263.104	264.111	[M-H]-
MADN0022	Glu-Cys	1	Amino acid and Its metabolomics	Small Peptide	249.3	250.062	[M-H]-
MADN0023	Galactitol	3	Carbohydrates and Its metabolites	Sugar Alcoholss	181.072	182.079	[M-H]-
MADN0024	Inositol	3	Carbohydrates and Its metabolites	Sugar Alcoholss	179.16	180.063	[M-H]-
MADN0025	Biotin	3	CoEnzyme and vitamins	CoEnzyme and vitamins	243.081	244.088	[M-H]-
MADN0027	1-Methylxanthine	2	Nucleotide And Its metabolomics	Nucleotide and Its metabolomics	165.042	166.049	[M-H]-
MADN0028	Xanthine	1	Nucleotide And Its metabolomics	Nucleotide and Its metabolomics	151.026	152.033	[M-H]-
MADN0031	Adenine	1	Nucleotide And Its metabolomics	Nucleotide and Its metabolomics	134.048	135.055	[M-H]-
MADN0034	Hypoxanthine	1	Nucleotide And Its metabolomics	Nucleotide and Its metabolomics	135.032	136.039	[M-H]-
MADN0035	Purine	1	Nucleotide And Its metabolomics	Nucleotide and Its metabolomics	119.037	120.044	[M-H]-
MADN0040	Succinic Acid	3	Organic acid And Its derivatives	Organic acid And Its derivatives	117.019	118.027	[M-H]-
MADN0041	α-Ketoglutaric Acid（α-KG）	3	Organic acid And Its derivatives	Organic acid And Its derivatives	145.014	146.022	[M-H]-
MADN0043	Pyruvic Acid	3	Organic acid And Its derivatives	Organic acid And Its derivatives	87.0088	88.0161	[M-H]-
MADN0044	Melatonin	3	Tryptamines,Cholines,Pigments	Tryptamines	231	232.121	[M-H]-
MADN0045	D-Arabinitol	3	Carbohydrates and Its metabolites	Sugar Alcoholss	151.061	152.068	[M-H]-
MADN0046	D-Sorbitol	3	Carbohydrates and Its metabolites	Sugar Alcoholss	181.072	182.079	[M-H]-
MADN0048	D-Glucose	3	Carbohydrates and Its metabolites	Sugars	179.056	180.063	[M-H]-
MADN0049	D-Mannose	3	Carbohydrates and Its metabolites	Sugars	179.056	180.063	[M-H]-
MADN0058	L-Fucose	2	Carbohydrates and Its metabolites	Sugars	163.061	164.068	[M-H]-
MADN0059	L-Rhamnose	1	Carbohydrates and Its metabolites	Sugars	163.061	164.068	[M-H]-
MADN0063	D-Glucoronic Acid	3	Carbohydrates and Its metabolites	Sugar acids	193.035	194.043	[M-H]-
MADN0065	L-Gulonolactone	1	Carbohydrates and Its metabolites	Sugar acids	177.041	178.048	[M-H]-
MADN0067	Pyridoxine	3	CoEnzyme and vitamins	CoEnzyme and vitamins	168.067	169.074	[M-H]-
MADN0070	Riboflavin	3	CoEnzyme and vitamins	CoEnzyme and vitamins	375.131	376.138	[M-H]-
MADN0073	2-Aminoethanesulfonic Acid	1	Organic acid And Its derivatives	Sulfonic acids	124.007	125.015	[M-H]-
MADN0074	2-Aminoisobutyric Acid	1	Amino acid and Its metabolomics	Amino acid derivatives	102.056	103.063	[M-H]-
MADN0075	2-Hydroxybutyric acid	1	Organic acid And Its derivatives	Organic acid And Its derivatives	103.04	104.047	[M-H]-
MADN0076	2-Hydroxy-4-methylvaleric acid	3	Organic acid And Its derivatives	Organic acid And Its derivatives	131.071	132.079	[M-H]-
MADN0079	3-Hydroxy-3-Methyl Butyric Acid	1	Organic acid And Its derivatives	Organic acid And Its derivatives	117.056	118.063	[M-H]-
MADN0080	3-Hydroxybutyric acid	1	Organic acid And Its derivatives	Organic acid And Its derivatives	103.04	104.047	[M-H]-
MADN0089	Glutaric Acid	1	Organic acid And Its derivatives	Organic acid And Its derivatives	131.035	132.042	[M-H]-
MADN0090	Guanidinoethyl Sulfonate	3	Organic acid And Its derivatives	Sulfonic acids	166.029	167.036	[M-H]-
MADN0095	L-Lactic Acid	1	Organic acid And Its derivatives	Organic acid And Its derivatives	89.0244	90.0317	[M-H]-
MADN0102	DL-3-Phenyllactic acid(Pla)	3	Organic acid And Its derivatives	Organic acid And Its derivatives	165.056	166.063	[M-H]-
MADN0103	Phenylpyruvic acid	3	Organic acid And Its derivatives	Organic acid And Its derivatives	163.04	164.047	[M-H]-
MADN0104	Pyrrole-2-Carboxylic Acid	3	Organic acid And Its derivatives	Organic acid And Its derivatives	110.025	111.032	[M-H]-
MADN0111	3-(3-Hydroxyphenyl)propanoic acid	3	Organic acid And Its derivatives	Organic acid And Its derivatives	165.056	166.063	[M-H]-
MADN0114	Ethylmalonic acid	3	Organic acid And Its derivatives	Organic acid And Its derivatives	131.035	132.042	[M-H]-
MADN0117	Acetaminophen Glucuronide	1	Alcohols and amines	Amines	326.1	327.095	[M-H]-
MADN0118	N-Acetylglycine	1	Amino acid and Its metabolomics	Amino acid derivatives	116.035	117.043	[M-H]-
MADN0120	3-Hydroxyhippuric Acid	1	Amino acid and Its metabolomics	Amino acid derivatives	194.046	195.053	[M-H]-
MADN0124	Β-Pseudouridine	1	Nucleotide And Its metabolomics	Nucleotide and Its metabolomics	243.063	244.07	[M-H]-
MADN0125	Inosine	1	Nucleotide And Its metabolomics	Nucleotide and Its metabolomics	267.074	268.081	[M-H]-
MADN0131	Citraconic Acid	3	Organic acid And Its derivatives	Organic acid And Its derivatives	129.019	130.027	[M-H]-
MADN0133	1,2-Ethanediol, 1-(3-methoxy-4-(sulfooxy)phenyl)-	3	Organic acid And Its derivatives	Organic acid And Its derivatives	263	264.25	[M-H]-
MADN0134	Dl-3,4-Dihydroxymandelic Acid	3	Organic acid And Its derivatives	Organic acid And Its derivatives	183	184.037	[M-H]-
MADN0142	3-(3-Methoxyphenyl)Propionic Acid	3	Organic acid And Its derivatives	Organic acid And Its derivatives	179.071	180.079	[M-H]-
MADN0143	Methyl beta-D-galactopyranoside	3	Carbohydrates and Its metabolites	Sugar derivatives	193.072	194.079	[M-H]-
MADN0145	2-Nonanol	3	Alcohols and amines	Alcohols	143.3	144.151	[M-H]-
MADN0149	Acetylsalicylic acid	3	Organic acid And Its derivatives	Organic acid And Its derivatives	179.035	180.042	[M-H]-
MADN0151	Phenyl beta-D-glucopyranoside	3	Carbohydrates and Its metabolites	Sugar derivatives	255.087	256.095	[M-H]-
MADN0152	Methanesulfonic acid	3	Organic acid And Its derivatives	Sulfonic acids	94.9808	95.9881	[M-H]-
MADN0155	3-Hydroxypropionic acid	3	Organic acid And Its derivatives	Organic acid And Its derivatives	167.035	168.042	[M-H]-
MADN0158	3-(3-Hydroxyphenyl)-3-hydroxypropanoic acid	3	Organic acid And Its derivatives	Organic acid And Its derivatives	181.051	182.058	[M-H]-
MADN0159	N-Acetylornithine	1	Amino acid and Its metabolomics	Amino acid derivatives	173.094	174.101	[M-H]-
MADN0161	D-Mannitol	1	Carbohydrates and Its metabolites	Sugar Alcoholss	181.072	182.079	[M-H]-
MADN0162	Xylitol	3	Carbohydrates and Its metabolites	Sugar Alcoholss	151.061	152.068	[M-H]-
MADN0170	4-Methyl-2-oxopentanoic acid	3	Organic acid And Its derivatives	Organic acid And Its derivatives	129.056	130.063	[M-H]-
MADN0177	Guanidineacetic Acid	3	Organic acid And Its derivatives	Organic acid And Its derivatives	116.046	117.054	[M-H]-
MADN0179	Succinylsulfathiazole	3	Organic acid And Its derivatives	Organic acid And Its derivatives	354.022	355.03	[M-H]-
MADN0180	(R)-2-Hydroxy-3-phenylpropionic acid	3	Organic acid And Its derivatives	Organic acid And Its derivatives	165.056	166.063	[M-H]-
MADN0181	D-(+)-sucrose	3	Carbohydrates and Its metabolites	Sugars	341.109	342.116	[M-H]-
MADN0185	1,5-Anhydro-D-glucitol	3	Carbohydrates and Its metabolites	Sugar Alcoholss	163.061	164.068	[M-H]-
MADN0187	3-Aminoisobutanoic Acid	1	Amino acid and Its metabolomics	Amino acids	102.056	103.063	[M-H]-
MADN0191	3-Methacrylic acid	3	Organic acid And Its derivatives	Organic acid And Its derivatives	99.0452	100.052	[M-H]-
MADN0193	3-(2-Hydroxyphenyl)Propanoic Acid	3	Organic acid And Its derivatives	Organic acid And Its derivatives	165.056	166.063	[M-H]-
MADN0194	Xanthosine	1	Nucleotide And Its metabolomics	Nucleotide and Its metabolomics	283.068	284.076	[M-H]-
MADN0195	(R)-3-Hydroxybutanoic acid	1	Organic acid And Its derivatives	Organic acid And Its derivatives	103.04	104.047	[M-H]-
MADN0198	Maleamic acid	3	Organic acid And Its derivatives	Organic acid And Its derivatives	114.02	115.027	[M-H]-
MADN0206	2-Hydroxy-3-Methylbutanoic Acid	1	Organic acid And Its derivatives	Organic acid And Its derivatives	117.056	118.063	[M-H]-
MADN0207	2-Methylhexanoic acid	1	Organic acid And Its derivatives	Organic acid And Its derivatives	129.092	130.099	[M-H]-
MADN0210	3-Hydroxybenzyl Alcohols	3	Alcohols and amines	Alcohols	123.045	124.052	[M-H]-
MADN0212	3-Phenylbutanoic Acid	1	Organic acid And Its derivatives	Organic acid And Its derivatives	163.077	164.084	[M-H]-
MADN0213	Pantothenic acid	3	CoEnzyme and vitamins	CoEnzyme and vitamins	218.102	219.111	[M-H]-
MADN0219	1-Hydroxy-2-Naphthoate	2	Organic acid And Its derivatives	Organic acid And Its derivatives	187.041	188.047	[M-H]-
MADN0220	Deoxyribose 5-phosphate	3	Nucleotide And Its metabolomics	Nucleotide and Its metabolomics	273.037	214.024	[M-H]-
MADN0221	D-Quinovose	1	Carbohydrates and Its metabolites	Sugars	223.082	164.068	[M-H]-
MADN0222	Daidzein	3	Benzene and substituted derivatives	Benzene and substituted derivatives	313.077	254.058	[M-H]-
MADN0223	meso-Erythritol	3	Carbohydrates and Its metabolites	Sugars	103.04	122.058	[M-H]-
MADN0224	N-Acetyl-DL-serine	1	Amino acid and Its metabolomics	Amino acid and Its metabolomics	146.045	147.053	[M-H]-
MADN0228	N-Acetyl-DL-methionine	1	Amino acid and Its metabolomics	Amino acid and Its metabolomics	190.054	191.062	[M-H]-
MADN0230	D-Ribono-1,4-lactone	3	Carbohydrates and Its metabolites	Sugar acids	147.03	148.037	[M-H]-
MADN0232	Benzoic Acid	1	Benzene and substituted derivatives	Benzene and substituted derivatives	121.03	122.037	[M-H]-
MADN0236	L-Leucic acid	3	Organic acid And Its derivatives	Organic acid And Its derivatives	131.072	132.079	[M-H]-
MADN0238	Uric acid	1	Organic acid And Its derivatives	Organic acid And Its derivatives	167.021	168.028	[M-H]-
MADN0240	4-Methylcatechol	3	Benzene and substituted derivatives	Phenolics	123.046	124.052	[M-H]-
MADN0241	2,3-Dihydroxybenzoic acid	3	Organic acid And Its derivatives	Organic acid And Its derivatives	153.021	154.027	[M-H]-
MADN0244	P-Aminobenzoate	3	Benzene and substituted derivatives	Phenolic acids	136.395	137.048	[M-H]-
MADN0250	Orcinol	3	Benzene and substituted derivatives	Phenolics	123.045	124.052	[M-H]-
MADN0253	Methylparaben	3	Benzene and substituted derivatives	Phenolic acids	151.043	152.047	[M-H]-
MADN0256	5-Methyl-2'-deoxycytidine	1	Nucleotide And Its metabolomics	Nucleotide and Its metabolomics	240.097	241.106	[M-H]-
MADN0262	Gly-Val	1	Amino acid and Its metabolomics	Small Peptide	173.093	174.1	[M-H]-
MADN0263	Xanthurenic Acid	1	Amino acid and Its metabolomics	Amino acid derivatives	204.029	205.038	[M-H]-
MADN0266	4-Hydroxy-3-methoxybenzaldehyde	3	Benzene and substituted derivatives	Phenolics	151.039	152.047	[M-H]-
MADN0267	3-(4-Hydroxyphenyl)-Propionic Acid	3	Benzene and substituted derivatives	Phenolic acids	165.055	166.063	[M-H]-
MADN0268	Benzoylformic Acid	3	Benzene and substituted derivatives	Phenolic acids	149.025	150.032	[M-H]-
MADN0279	5-Hydroxytryptophol	3	Heterocyclic compounds	Indole and Its derivatives	176.071	177.079	[M-H]-
MADN0280	Dioxindole	3	Heterocyclic compounds	Indole and Its derivatives	148.04	149.048	[M-H]-
MADN0281	2-(Formylamino)Benzoic Acid	3	Benzene and substituted derivatives	Phenolic acids	164.035	165.043	[M-H]-
MADN0282	2,4-Dihydroxy Benzoic Acid	3	Benzene and substituted derivatives	Phenolic acids	153.019	154.027	[M-H]-
MADN0285	3,4,5-Trimethoxybenzoic Acid	3	Benzene and substituted derivatives	Phenolic acids	211.061	212.069	[M-H]-
MADN0287	4-Hydroxyhippurate	1	Amino acid and Its metabolomics	Amino acid derivatives	194.049	195.053	[M-H]-
MADN0289	N-Acetyl-beta-alanine	1	Amino acid and Its metabolomics	Amino acid derivatives	130.051	131.058	[M-H]-
MADN0299	5-Methoxytryptophan	2	Amino acid and Its metabolomics	Amino acid derivatives	190.087	191.095	[M-H]-
MADN0300	Indole-3-carbinol	1	Heterocyclic compounds	Indole and Its derivatives	146.06	147.068	[M-H]-
MADN0301	2,6-Dihydroxybenzoic acid	3	Organic acid And Its derivatives	Organic acid And Its derivatives	153.02	154.027	[M-H]-
MADN0306	3-Methoxybenzoic acid	3	Benzene and substituted derivatives	Benzene and substituted derivatives	151.04	152.047	[M-H]-
MADN0318	3-Hydroxypicolinic acid	3	Heterocyclic compounds	Pteridines and derivatives	138.019	139.027	[M-H]-
MADN0321	Salicyluric acid	3	Benzene and substituted derivatives	Phenolic acids	194.046	195.053	[M-H]-
MADN0336	N-Acetyl-L-alanine	1	Amino acid and Its metabolomics	Amino acid derivatives	130.051	131.058	[M-H]-
MADN0337	Indole-3-acrylic acid	3	Organic acid And Its derivatives	Organic acid And Its derivatives	186.055	187.063	[M-H]-
MADN0338	Hydroxyphenyllactic acid	1	Organic acid And Its derivatives	Organic acid And Its derivatives	181.05	182.058	[M-H]-
MADN0340	Indole-5-carboxylic acid	3	Heterocyclic compounds	Indole and Its derivatives	160.04	161.048	[M-H]-
MADN0350	2,5-Dihydroxy Benzoic Acid	3	Benzene and substituted derivatives	Phenolic acids	153.019	154.027	[M-H]-
MADN0354	Hydroumbellic acid	3	Benzene and substituted derivatives	Phenolics	181.051	182.058	[M-H]-
MADN0356	Ethylvanillin	3	Benzene and substituted derivatives	Phenolic acids	165.055	166.063	[M-H]-
MADN0357	3-Hydroxycinnamic acid	2	Organic acid And Its derivatives	Organic acid And Its derivatives	163.039	164.047	[M-H]-
MADN0361	Isethionic acid	3	Organic acid And Its derivatives	Sulfonic acids	124.991	125.999	[M-H]-
MADN0365	2,6-Dimethoxybenzoic acid	3	Organic acid And Its derivatives	Organic acid And Its derivatives	181.05	182.058	[M-H]-
MADN0390	Ala-Phe	1	Amino acid and Its metabolomics	Small Peptide	235.111	236.116	[M-H]-
MADN0391	Val-Ala	1	Amino acid and Its metabolomics	Small Peptide	187.11	188.116	[M-H]-
MADN0398	Isovaleric acid	3	Organic acid And Its derivatives	Organic acid And Its derivatives	101.061	102.068	[M-H]-
MADN0400	N-methyl-4-aminobutyric acid	1	Amino acid and Its metabolomics	Amino acid derivatives	116.071	117.079	[M-H]-
MADN0405	2-Hydroxyhexanoic acid	3	Organic acid And Its derivatives	Organic acid And Its derivatives	131.071	132.079	[M-H]-
MADN0407	2'-O-methyluridine	1	Nucleotide And Its metabolomics	Nucleotide and Its metabolomics	257.078	258.085	[M-H]-
MADN0410	3-Methoxyphenylacetic acid	3	Organic acid And Its derivatives	Organic acid And Its derivatives	165.055	166.063	[M-H]-
MADN0411	3-Amino-4-Hydroxybenzoic Acid	3	Benzene and substituted derivatives	Phenolic acids	152.035	153.043	[M-H]-
MADN0413	2-Methoxybenzoic Acid	3	Benzene and substituted derivatives	Phenolic acids	151.039	152.047	[M-H]-
MADN0426	Indole-3-lactic acid	1	Heterocyclic compounds	Indole and Its derivatives	204.071	204.071	[M-H]-
MADN0431	4-Hydroxybenzyl Alcohols	3	Benzene and substituted derivatives	Benzene and substituted derivatives	123.044	123.044	[M-H]-
MADN0447	Val-Met	1	Amino acid and Its metabolomics	Small Peptide	247.112	248.34	[M-H]-
MADN0448	Trp-Leu	1	Amino acid and Its metabolomics	Small Peptide	316.166	317.38	[M-H]-
MADN0456	Ile-Phe	1	Amino acid and Its metabolomics	Small Peptide	277.156	278.35	[M-H]-
MADN0457	Ile-Val	1	Amino acid and Its metabolomics	Small Peptide	229.155	230.3	[M-H]-
MADN0467	cyclo(gly-glu)	3	Amino acid and Its metabolomics	Small Peptide	185.056	186.065	[M-H]-
MADN0468	PI(40:6)	3	GP	PI	909.55	910.557	[M-H]-
MADN0469	PE(16:0/20:4)	3	GP	PE	738.51	739.515	[M-H]-
MADN0470	PI(36:4)	3	GP	PI	857.52	858.526	[M-H]-
MADN0472	PE-NMe2(18:1(9Z)/18:1(9Z))	3	GP	PE	770.568	771.578	[M-H]-
MADN0473	PE(18:1e/12-HETE)	1	GP	PE	766.538	767.547	[M-H]-
MADN0474	PI(36:2)	1	GP	PI	861.55	862.557	[M-H]-
MADN0475	PS(18:0/18:0)	1	GP	PS	790.54	791.568	[M-H]-
MADN0479	PI(34:2)	1	GP	PI	833.52	834.526	[M-H]-
MADN0481	PI(38:4)	1	GP	PI	885.55	886.557	[M-H]-
MADN0482	PE(16:1e/14-HDoHE)	1	GP	PE	762.51	763.515	[M-H]-
MADN0485	PC(18:1e/14,15-EET)	1	GP	PC	868.6	809.593	[M+CH3COOH-H]-
MADN0486	PC(16:1e/9-HODE)	3	GP	PC	816.57	757.562	[M+CH3COOH-H]-
MADN0487	PC(18:1e/20-HDoHE)	3	GP	PC	892.61	833.593	[M+CH3COOH-H]-
MADN0488	PC(16:1e/8,9-EpETE)	3	GP	PC	838.56	779.547	[M+CH3COOH-H]-
MADN0489	PC(18:1e/9-HODE)	3	GP	PC	844.61	785.593	[M+CH3COOH-H]-
MADN0490	PC(16:0e/8-HEPE)	1	GP	PC	840.57	781.562	[M+CH3COOH-H]-
MADN0491	PC(16:0e/5,6-EET)	1	GP	PC	842.59	783.578	[M+CH3COOH-H]-
MADN0494	SM(d34:2)	3	SL	SM	759.56	700.552	[M+CH3COOH-H]-
MADN0495	SM(d34:1)	3	SL	SM	761.58	702.568	[M+CH3COOH-H]-
MADP0003	L-Lysine	1	Amino acid and Its metabolomics	Amino acids	147.113	146.106	[M+H]+
MADP0010	L-Methionine	1	Amino acid and Its metabolomics	Amino acids	150.058	149.051	[M+H]+
MADP0012	L-Proline	1	Amino acid and Its metabolomics	Amino acids	116.071	115.063	[M+H]+
MADP0013	L-Serine	1	Amino acid and Its metabolomics	Amino acids	106.05	105.043	[M+H]+
MADP0014	L-Valine	1	Amino acid and Its metabolomics	Amino acids	118.086	117.079	[M+H]+
MADP0020	Asp-Phe	1	Amino acid and Its metabolomics	Amino acid derivatives	281.113	280.106	[M+H]+
MADP0021	Betaine	2	Others	Others	118.1	117.079	[M+H]+
MADP0024	L-Carnosine	1	Amino acid and Its metabolomics	Amino acid derivatives	227.114	226.107	[M+H]+
MADP0025	L-Glutamine	1	Amino acid and Its metabolomics	Amino acids	147.076	146.069	[M+H]+
MADP0028	L-Theanine	1	Amino acid and Its metabolomics	Amino acids	175.108	174.1	[M+H]+
MADP0029	L-Methionine sulfoxide	1	Amino acid and Its metabolomics	Amino acid derivatives	166.053	165.046	[M+H]+
MADP0030	N,N-Dimethylglycine	1	Amino acid and Its metabolomics	Amino acid derivatives	104.071	103.063	[M+H]+
MADP0032	N-Acetylaspartate	1	Amino acid and Its metabolomics	Amino acid derivatives	176.055	175.048	[M+H]+
MADP0036	Gly-Leu	1	Amino acid and Its metabolomics	Amino acid derivatives	189.123	188.116	[M+H]+
MADP0042	S-Sulfo-L-Cysteine	3	Amino acid and Its metabolomics	Amino acid derivatives	201.984	200.977	[M+H]+
MADP0045	Urea	2	Alcohols and amines	Amines	61.0396	60.0324	[M+H]+
MADP0051	Diethanolamine	2	Alcohols and amines	Amines	106.086	105.079	[M+H]+
MADP0056	2-Hydroxy-6-Aminopurine	1	Nucleotide And Its metabolomics	Nucleotide and Its metabolomics	152.056	151.049	[M+H]+
MADP0058	5,6-Dihydro-5-Methyluracil	1	Nucleotide And Its metabolomics	Nucleotide and Its metabolomics	129.066	128.059	[M+H]+
MADP0059	5-Methylcytosine	1	Nucleotide And Its metabolomics	Nucleotide and Its metabolomics	126.066	125.059	[M+H]+
MADP0060	5-Methyluridine	1	Nucleotide And Its metabolomics	Nucleotide and Its metabolomics	259.092	258.085	[M+H]+
MADP0063	Adenosine	1	Nucleotide And Its metabolomics	Nucleotide and Its metabolomics	268.104	267.097	[M+H]+
MADP0065	Cytidine	1	Nucleotide And Its metabolomics	Nucleotide and Its metabolomics	244.093	243.086	[M+H]+
MADP0067	Cytosine	1	Nucleotide And Its metabolomics	Nucleotide and Its metabolomics	112.05	111.043	[M+H]+
MADP0069	Guanosine	1	Nucleotide And Its metabolomics	Nucleotide and Its metabolomics	284.099	283.092	[M+H]+
MADP0074	Thymine	2	Nucleotide And Its metabolomics	Nucleotide and Its metabolomics	127.05	126.043	[M+H]+
MADP0076	Uridine	1	Nucleotide And Its metabolomics	Nucleotide and Its metabolomics	245.077	244.07	[M+H]+
MADP0082	Nicotinamide-N-Oxide	3	CoEnzyme and vitamins	CoEnzyme and vitamins	139.05	138.043	[M+H]+
MADP0085	N-Methylnicotinamine	3	CoEnzyme and vitamins	CoEnzyme and vitamins	137.071	136.064	[M+H]+
MADP0086	Trigonelline	3	CoEnzyme and vitamins	CoEnzyme and vitamins	138.055	137.048	[M+H]+
MADP0090	4-Guanidinobutyric Acid	3	Organic acid And Its derivatives	Organic acid And Its derivatives	146.092	145.085	[M+H]+
MADP0093	Creatinine	1	Organic acid And Its derivatives	Organic acid And Its derivatives	114.066	113.059	[M+H]+
MADP0094	L-Pipecolic acid	3	Heterocyclic compounds	Heterocyclic compounds	130.2	129.079	[M+H]+
MADP0095	Kynurenine	1	Amino acid and Its metabolomics	Amino acid derivatives	209.1	208.085	[M+H]+
MADP0096	Kynurenic Acid	1	Amino acid and Its metabolomics	Amino acid derivatives	190.04	189.043	[M+H]+
MADP0104	γ-Aminobutyric Acid	1	Amino acid and Its metabolomics	Amino acid derivatives	104.071	103.063	[M+H]+
MADP0107	7-Methylguanine	1	Nucleotide And Its metabolomics	Nucleotide and Its metabolomics	166.072	165.065	[M+H]+
MADP0109	L-Sepiapterin	3	Heterocyclic compounds	Pteridines and derivatives	238.09	237.086	[M+H]+
MADP0113	p-Anisidine	3	Alcohols and amines	Amines	124.076	123.068	[M+H]+
MADP0118	Hexylamine	3	Alcohols and amines	Amines	102.128	101.12	[M+H]+
MADP0119	Methylcysteine	3	Amino acid and Its metabolomics	Amino acids	136.2	135.035	[M+H]+
MADP0125	3-(Methylthio)-1-propanol	3	Alcohols and amines	Alcohols	107.05	106.045	[M+H]+
MADP0127	N-Cyclohexylformamide	3	Alcohols and amines	Amines	128.107	127.1	[M+H]+
MADP0131	Gly-Phe	1	Amino acid and Its metabolomics	Small Peptide	223.2	222.1	[M+H]+
MADP0132	tryptophan betaine	1	Organic acid And Its derivatives	Organic acid And Its derivatives	247.144	246.137	[M+H]+
MADP0133	6-O-Methylguanine	1	Nucleotide And Its metabolomics	Nucleotide and Its metabolomics	166.072	165.065	[M+H]+
MADP0146	D-Calcium Pantothenate	1	CoEnzyme and vitamins	CoEnzyme and vitamins	477.175	476.168	[M+H]+
MADP0150	N-Acetylthreonine	1	Amino acid and Its metabolomics	Amino acid derivatives	162.076	161.069	[M+H]+
MADP0151	L-Homoarginine	1	Amino acid and Its metabolomics	Amino acids	189.135	188.127	[M+H]+
MADP0156	Oxidopamine	3	Alcohols and amines	Polyamines	170.081	169.074	[M+H]+
MADP0162	Leu-Ala	1	Amino acid and Its metabolomics	Small Peptide	203.139	202.132	[M+H]+
MADP0168	L-Pyroglutamic Acid	1	Amino acid and Its metabolomics	Amino acids	130.05	129.043	[M+H]+
MADP0172	3-Methyloxindole	2	Heterocyclic compounds	Indole and Its derivatives	148.076	147.068	[M+H]+
MADP0175	L-Norvaline	1	Amino acid and Its metabolomics	Amino acids	118.086	117.079	[M+H]+
MADP0177	N-Formylglycine	1	Amino acid and Its metabolomics	Amino acids	104.034	103.027	[M+H]+
MADP0181	Val-Gly	1	Amino acid and Its metabolomics	Amino acid and Its metabolomics	175.107	174.1	[M+H]+
MADP0182	D-Mannosamine	1	Alcohols and amines	Amines	162.075	179.079	[M+H]+
MADP0187	Ile-Thr	1	Amino acid and Its metabolomics	Amino acid and Its metabolomics	233.149	232.142	[M+H]+
MADP0189	Ile-Ala	1	Amino acid and Its metabolomics	Amino acid and Its metabolomics	203.138	202.132	[M+H]+
MADP0194	N'-Methyl-2-pyridone-5-carboxamide	1	Heterocyclic compounds	Pteridines and derivatives	153.064	152.059	[M+H]+
MADP0195	Securinine	1	Amino acid and Its metabolomics	Amino acid and Its metabolomics	240.101	217.11	[M+H]+
MADP0197	L-Isoleucine	1	Amino acid and Its metabolomics	Amino acids	132.101	131.095	[M+H]+
MADP0199	DL-Phenylalanine	1	Amino acid and Its metabolomics	Amino acid and Its metabolomics	166.085	165.079	[M+H]+
MADP0205	L-Methyladenosine	1	Nucleotide And Its metabolomics	Nucleotide and Its metabolomics	282.119	281.112	[M+H]+
MADP0208	Proline betaine	3	Organic acid And Its derivatives	Organic acid And Its derivatives	144.101	143.095	[M+H]+
MADP0209	Glu-Gln	1	Amino acid and Its metabolomics	Small Peptide	276.118	275.112	[M+H]+
MADP0210	2'-Deoxyinosine	1	Nucleotide And Its metabolomics	Nucleotide and Its metabolomics	253.093	252.086	[M+H]+
MADP0211	Val-Val	1	Amino acid and Its metabolomics	Amino acid and Its metabolomics	217.153	216.147	[M+H]+
MADP0213	p-(Phenylazo)benzenesulfonic acid	3	Organic acid And Its derivatives	Organic acid And Its derivatives	263.044	262.041	[M+H]+
MADP0225	5-Hydroxyindole-3-Acetic Acid	2	Heterocyclic compounds	Indole and Its derivatives	192.1	191.058	[M+H]+
MADP0235	L-Norleucine	2	Amino acid and Its metabolomics	Amino acids	132.101	131.095	[M+H]+
MADP0237	Anisic acid	3	Benzene and substituted derivatives	Phenolic acids	153.054	152.047	[M+H]+
MADP0239	2-Phenylacetamide	3	Benzene and substituted derivatives	Benzene and substituted derivatives	136.075	135.068	[M+H]+
MADP0241	Octylamine	3	Alcohols and amines	Amines	130.159	129.152	[M+H]+
MADP0247	Pyrrolidine	3	Heterocyclic compounds	Heterocyclic compounds	72.0798	71.0735	[M+H]+
MADP0250	6-Methylnicotinamide	3	Heterocyclic compounds	Pteridines and derivatives	137.074	136.064	[M+H]+
MADP0267	Carnitine C2:0	1	FA	CAR	204.123	203.116	[M+H]+
MADP0268	Carnitine isoC4:0	1	FA	CAR	232.154	231.147	[M+H]+
MADP0269	N-Methylalanine	1	Amino acid and Its metabolomics	Amino acid derivatives	104.07	103.063	[M+H]+
MADP0270	8-Azaguanine	1	Nucleotide And Its metabolomics	Nucleotide and Its metabolomics	153.051	152.11	[M+H]+
MADP0278	6-Dimethylaminopurine	1	Nucleotide And Its metabolomics	Nucleotide and Its metabolomics	164.093	163.086	[M+H]+
MADP0283	N-Acetylhistamine	3	Alcohols and amines	Amines	154.097	153.1	[M+H]+
MADP0284	Sn-Glycero-3-Phosphocholine	1	Tryptamines,Cholines,Pigments	Cholines	258.11	257.103	[M+H]+
MADP0289	Phosphocholine	3	Nucleotide And Its metabolomics	Nucleotide and Its metabolomics	184.073	184.074	[M+H]+
MADP0294	Methyl Vanillate	3	Benzene and substituted derivatives	Phenolics	183.064	182.058	[M+H]+
MADP0298	Urolithin A	3	Benzene and substituted derivatives	Benzene and substituted derivatives	229.049	228.042	[M+H]+
MADP0299	Pyrithioxin	3	Others	Others	369.094	368.086	[M+H]+
MADP0307	3,4-Dimethoxybenzaldehyde	3	Benzene and substituted derivatives	Benzene and substituted derivatives	167.07	166.063	[M+H]+
MADP0308	Gly-Gly	1	Amino acid and Its metabolomics	Small Peptide	133.06	132.053	[M+H]+
MADP0313	N1,N8-diacetylspermidine	3	Heterocyclic compounds	Heterocyclic compounds	230.187	229.179	[M+H]+
MADP0320	1-Methylinosine	1	Nucleotide And Its metabolomics	Nucleotide and Its metabolomics	283.104	282.096	[M+H]+
MADP0323	5-Aminoimidazole-4-carboxamide	3	Heterocyclic compounds	Heterocyclic compounds	127.061	126.054	[M+H]+
MADP0326	1-Methylguanosine	1	Nucleotide And Its metabolomics	Nucleotide and Its metabolomics	298.115	297.107	[M+H]+
MADP0339	Leu-Phe	1	Amino acid and Its metabolomics	Small Peptide	279.171	278.163	[M+H]+
MADP0344	5-methylcytidine	1	Nucleotide And Its metabolomics	Nucleotide and Its metabolomics	258.109	257.101	[M+H]+
MADP0345	2'-O-methylguanosine	1	Nucleotide And Its metabolomics	Nucleotide and Its metabolomics	298.115	297.107	[M+H]+
MADP0352	3-Methyladenine	1	Nucleotide And Its metabolomics	Nucleotide and Its metabolomics	150.078	149.07	[M+H]+
MADP0354	Pterine	3	Heterocyclic compounds	Pteridines and derivatives	164.057	163.049	[M+H]+
MADP0356	2',4'-Dihydroxyacetophenone	3	Benzene and substituted derivatives	Benzene and substituted derivatives	153.054	152.047	[M+H]+
MADP0364	Aniline	3	Alcohols and amines	Amines	94.0653	93.0578	[M+H]+
MADP0373	Leu-Ile	1	Amino acid and Its metabolomics	Small Peptide	245.187	244.33	[M+H]+
MADP0382	Pro-Leu	1	Amino acid and Its metabolomics	Small Peptide	229.155	228.29	[M+H]+
MADP0384	Val-Leu	1	Amino acid and Its metabolomics	Small Peptide	231.172	230.3	[M+H]+
MADP0385	cyclo(pro-pro)	3	Amino acid and Its metabolomics	Small Peptide	195.113	194.23	[M+H]+
MADP0386	cyclo(leu-pro)	3	Amino acid and Its metabolomics	Small Peptide	211.144	210.27	[M+H]+
MADP0388	Glu-Ile	1	Amino acid and Its metabolomics	Small Peptide	261.144	260.137	[M+H]+
MADP0391	Pyr-Glu	1	Amino acid and Its metabolomics	Small Peptide	259.092	258.085	[M+H]+
MADP0392	Ile-Leu	1	Amino acid and Its metabolomics	Small Peptide	245.186	244.33	[M+H]+
MADP0393	Ile-Ile	1	Amino acid and Its metabolomics	Small Peptide	245.186	244.33	[M+H]+
MADP0394	Ile-Ser	1	Amino acid and Its metabolomics	Small Peptide	219.133	218.25	[M+H]+
MADP0396	Ile-Glu	1	Amino acid and Its metabolomics	Small Peptide	261.146	260.29	[M+H]+
MADP0397	Leu-Thr	1	Amino acid and Its metabolomics	Small Peptide	233.15	232.14	[M+H]+
MADP0398	Lys-Ile	1	Amino acid and Its metabolomics	Small Peptide	260.18	259.35	[M+H]+
MADP0400	Ser-Val	1	Amino acid and Its metabolomics	Small Peptide	205.119	204.22	[M+H]+
MADP0401	Trp-Ile	1	Amino acid and Its metabolomics	Small Peptide	318.181	317.17	[M+H]+
MADP0405	Glu-Ser	1	Amino acid and Its metabolomics	Small Peptide	235.092	234.08	[M+H]+
MADP0409	Ser-Phe-Ala	1	Amino acid and Its metabolomics	Small Peptide	324.156	323.15	[M+H]+
MADP0412	Phe-Ala-Leu	1	Amino acid and Its metabolomics	Small Peptide	350.207	349.2	[M+H]+
MADP0420	Cyclo(Ala-Pro)	3	Amino acid and Its metabolomics	Small Peptide	169.096	168.19	[M+H]+
MADP0421	Phe-Ala-Ser	1	Amino acid and Its metabolomics	Small Peptide	324.156	323.15	[M+H]+
MADP0425	Pro-Glu	1	Amino acid and Its metabolomics	Small Peptide	245.114	244.24	[M+H]+
MADP0426	Val-Arg	1	Amino acid and Its metabolomics	Small Peptide	274.188	273.33	[M+H]+
MADP0429	Val-Ile	1	Amino acid and Its metabolomics	Small Peptide	231.171	230.3	[M+H]+
MADP0432	Glu-Gly	1	Amino acid and Its metabolomics	Small Peptide	205.082	204.07	[M+H]+
MADP0433	SM(d18:1/16:0)	3	SL	SM	703.58	702.568	[M+H]+
MADP0435	PC(18:2(9Z,12Z)/P-18:1(11Z))	1	GP	PC	768.586	767.583	[M+H]+
MADP0436	PC(20:4(8Z,11Z,14Z,17Z)/P-18:0)	3	GP	PC	794.6	793.598	[M+H]+
MADP0437	PC(18:1(9Z)/P-18:1(11Z))	3	GP	PC	770.6	769.598	[M+H]+
MADP0438	PC(O-16:0/20:5(5Z,8Z,11Z,14Z,17Z))	3	GP	PC-O	766.575	765.567	[M+H]+
MADP0439	PC(16:0/P-16:0)	3	GP	PC	718.57	717.567	[M+H]+
MADP0440	PC(15:0/15:0)	3	GP	PC	706	705.531	[M+H]+
MADP0442	PC(16:0/16:0)	3	GP	PC	734.56	733.562	[M+H]+
MADP0443	PC(16:1(9Z)/P-18:1(11Z))	3	GP	PC	742.57	741.567	[M+H]+
MADP0444	SM(d16:1/24:1(15Z))	3	SL	SM	785.65	785.654	[M]+
MADP0445	PC(18:1(9Z)/18:3(6Z,9Z,12Z))	3	GP	PC	782.57	781.562	[M+H]+
MADP0446	SM(d17:1/24:1(15Z))	3	SL	SM	799.66	798.662	[M+H]+
MADP0447	PC(22:2(13Z,16Z)/15:0)	3	GP	PC	800.61	799.609	[M+H]+
MADP0448	PC(20:3(8Z,11Z,14Z)/20:1(11Z))	3	GP	PC	838.62	837.625	[M+H]+
MADP0449	PC(20:3(8Z,11Z,14Z)/14:0)	1	GP	PC	756.54	755.547	[M+H]+
MADP0450	PC(18:2(9Z,12Z)/15:0)	1	GP	PC	744.55	743.547	[M+H]+
MADP0451	PC(16:1(9Z)/16:1(9Z))	1	GP	PC	730.538	729.531	[M+H]+
MADP0452	SM(d18:1/22:0)	3	SL	SM	787.66	786.662	[M+H]+
MADP0453	PC(P-18:1(11Z)/22:2(13Z,16Z))	1	GP	PC-P	824.64	823.645	[M+H]+
MADP0454	SM(d18:1/20:0)	3	SL	SM	759.63	758.63	[M+H]+
MADP0455	SM(d18:1/14:0)	3	SL	SM	675.54	674.536	[M+H]+
MADP0456	PC(22:6(4Z,7Z,10Z,13Z,16Z,19Z)/20:1(11Z))	1	GP	PC	860.61	859.609	[M+H]+
MADP0457	PC(22:5(4Z,7Z,10Z,13Z,16Z)/P-18:0)	1	GP	PC	820.62	819.614	[M+H]+
MADP0458	Montecristin	3	Others	Others	575.5	574.496	[M+H]+
MADP0459	SM(d18:1/18:1(9Z))	3	SL	SM	729.58	728.583	[M+H]+
MADP0460	PE(22:6(4Z,7Z,10Z,13Z,16Z,19Z)/P-16:0)	1	GP	PE	748.58	747.52	[M+H]+
MADP0461	PE(20:4(8Z,11Z,14Z,17Z)/P-16:0)	1	GP	PE	724.53	723.52	[M+H]+
MADP0462	PE(20:4(5Z,8Z,11Z,14Z)/P-18:1(11Z))	1	GP	PE	750.54	749.536	[M+H]+
MADP0463	PC(22:6(4Z,7Z,10Z,13Z,16Z,19Z))	1	GP	PC	568.33	567.332	[M+H]+
MADP0464	PC(24:0)	3	GP	PC	608.46	607.458	[M+H]+
MADP0465	PE(20:4(5Z,8Z,11Z,14Z)/P-18:0)	3	GP	PE	752.55	751.552	[M+H]+
MADP0466	Cer(d18:1/24:1(15Z))	3	SL	Cer	630.62	647.622	[M+H]+
MADP0467	PC(O-16:0/18:1)	3	GP	PC-O	746.58	745.598	[M+H]+
MADP0468	PC(16:0/22:6(4Z,7Z,10Z,13Z,16Z,19Z))	3	GP	PC	806.56	805.562	[M+H]+
MADP0469	PC(16:0/18:2(11Z,13Z))	3	GP	PC	758.57	757.562	[M+H]+
MADP0470	SM(d18:1/18:0)	3	SL	SM	731.6	730.599	[M+H]+
MADP0471	SM(d18:1/24:1(15Z))	3	SL	SM	813.69	812.677	[M+H]+
MADP0472	PE(16:0/18:2(9Z,12Z))	3	GP	PE	716.52	715.515	[M+H]+
MADP0473	PC(18:0/22:6(4Z,7Z,10Z,13Z,16Z,19Z))	3	GP	PC	834.6	833.593	[M+H]+
MADP0474	PC(P-18:0/20:4)	3	GP	PC-P	794.6	793.598	[M+H]+
MADP0475	PC(18:1(9Z)/18:1(9Z))	3	GP	PC	785.59	785.593	[M+H]+
MADP0477	PC(O-16:0/20:3)	3	GP	PC-O	792.59	769.599	[M+Na]+
MADP0478	PC(18:0/18:1(9Z))	3	GP	PC	810.59	787.609	[M+Na]+
MEDN0041	Hexanoyl Glycine	1	Amino acid and Its metabolomics	Amino acid derivatives	172.097	173.105	[M-H]-
MEDN0086	Terephthalic Acid	1	Benzene and substituted derivatives	Phenolic acids	165.019	166.027	[M-H]-
MEDN0098	2-Picolinic Acid	3	Heterocyclic compounds	Pteridines and derivatives	122.024	123.032	[M-H]-
MEDN0099	4-Pyridoxic Acid	1	Heterocyclic compounds	Pteridines and derivatives	182.045	183.053	[M-H]-
MEDN0105	Taurocholic acid	1	Bile acids	Bile acids	514.284	515.292	[M-H]-
MEDN0109	Hyodeoxycholic acid	1	Bile acids	Bile acids	391.285	392.293	[M-H]-
MEDN0110	Glycoursodeoxycholic Acid	1	Bile acids	Bile acids	448.306	449.314	[M-H]-
MEDN0112	Glycocholic Acid	1	Bile acids	Bile acids	464.301	465.309	[M-H]-
MEDN0113	Glycochenodeoxycholic Acid	1	Bile acids	Bile acids	448.306	449.314	[M-H]-
MEDN0120	Dulcitol	3	Carbohydrates and Its metabolites	Sugar alcohols	181.071	182.079	[M-H]-
MEDN0206	Citramalic Acid	3	Organic acid And Its derivatives	Organic acid And Its derivatives	147.029	148.1	[M-H]-
MEDN0210	1,5-Anhydro-D-Glucitol	3	Carbohydrates and Its metabolites	Sugar alcohols	163.061	164.069	[M-H]-
MEDN0261	3-Indolepropionic Acid	1	Heterocyclic compounds	Indole and Its derivatives	188.071	189.079	[M-H]-
MEDN0301	Caffeic Acid	1	Organic acid And Its derivatives	Organic acid And Its derivatives	179.034	180.042	[M-H]-
MEDN0311	Dodecanedioic Aicd	1	FA	FFA	229.144	230.152	[M-H]-
MEDN0320	Hydrocinnamic Acid	1	Organic acid And Its derivatives	Organic acid And Its derivatives	149.06	150.068	[M-H]-
MEDN0334	Mandelic Acid	3	Organic acid And Its derivatives	Organic acid And Its derivatives	151.04	152.047	[M-H]-
MEDN0348	TXB2	1	FA	Oxidized lipids	369.228	370.236	[M-H]-
MEDN0350	(±)15-HETE	3	FA	Oxidized lipids	319.227	320.235	[M-H]-
MEDN0356	LPS(22:6/0:0)	3	GP	LPS	568.268	569.275	[M-H]-
MEDN0360	LPG(18:1/0:0)	3	GP	LPG	509.288	510.296	[M-H]-
MEDN0362	LPE(18:1/0:0)	1	GP	LPE	478.293	479.301	[M-H]-
MEDN0364	LPE(18:0/0:0)	3	GP	LPE	480.309	481.317	[M-H]-
MEDN0366	LPE(16:0/0:0)	1	GP	LPE	452.278	453.286	[M-H]-
MEDN0368	LPE(14:0/0:0)	3	GP	LPE	424.246	425.254	[M-H]-
MEDN0370	LPA(0:0/18:0)	3	GP	LPC	437.267	438.275	[M-H]-
MEDN0372	LPA(0:0/16:0)	3	GP	LPA	409.236	410.243	[M-H]-
MEDN0376	9,10-DiHOME	3	FA	Oxidized lipids	313.238	314.246	[M-H]-
MEDN0378	FFA(18:3)	1	FA	FFA	277.217	278.22	[M-H]-
MEDN0380	FFA(16:1)	1	FA	FFA	253.217	254.2	[M-H]-
MEDN0381	FFA(16:0)	1	FA	FFA	255.232	256.24	[M-H]-
MEDN0383	FFA(18:2)	1	FA	FFA	279.232	280.24	[M-H]-
MEDN0385	FFA(12:0)	1	FA	FFA	199.17	200.17	[M-H]-
MEDN0390	EPA	2	FA	Oxidized lipids	301.217	302.22	[M-H]-
MEDN0391	DHA	1	FA	Oxidized lipids	327.232	328.24	[M-H]-
MEDN0394	FFA(20:2)	1	FA	FFA	307.264	308.27	[M-H]-
MEDN0398	AA	1	FA	Oxidized lipids	303.232	304.24	[M-H]-
MEDN0461	D-Sedoheptuiose 7-Phosphate	3	Carbohydrates and Its metabolites	Phosphate sugars	287.017	425.93	[M-Ba]-
MEDN0472	1-Methyluric Acid	1	Amino acid and Its metabolomics	Amino acid derivatives	181.036	182.044	[M-H]-
MEDN0494	8,15-Dihete	3	FA	FFA	335.222	336.23	[M-H]-
MEDN0499	Argininosuccinic acid	3	Organic acid And Its derivatives	Organic acid And Its derivatives	289.115	290.123	[M-H]-
MEDN0502	2-Deoxyribose 1-Phosphate	3	Carbohydrates and Its metabolites	Phosphate sugars	213.016	214.024	[M-H]-
MEDN0506	N-Acetylglucosamine 1-Phosphate	3	Carbohydrates and Its metabolites	Phosphate sugars	300.048	301.056	[M-H]-
MEDN0539	3'-Sialyllactose	3	Carbohydrates and Its metabolites	Sugars	632.204	633.212	[M-H]-
MEDN0554	2-(4-Hydroxyphenyl)ethanol	3	Benzene and substituted derivatives	Benzene and substituted derivatives	137.06	138.068	[M-H]-
MEDN0570	L-Erythrulose	3	Carbohydrates and Its metabolites	Sugars	119.034	120.042	[M-H]-
MEDN0579	N-lactoyl-phenylalanine	2	Amino acid and Its metabolomics	Amino acid derivatives	236.092	237.1	[M-H]-
MEDN0604	Tetradecanedioic acid	1	FA	FFA	257.175	258.183	[M-H]-
MEDN0609	Uridine triphosphate(UTP)	3	Nucleotide And Its metabolomics	Nucleotide and Its metabolomics	482.961	483.969	[M-H]-
MEDN0622	Porphobilinogen	1	Organic acid And Its derivatives	Organic acid And Its derivatives	225.088	226.095	[M-H]-
MEDN0656	Indoleacetaldehyde	1	Heterocyclic compounds	Indole and Its derivatives	158.061	159.068	[M-H]-
MEDN0658	Hexadecanedioic acid	1	FA	FFA	285.207	286.214	[M-H]-
MEDN0661	2-hydroxy-2-(4-hydroxy-3-methoxyphenyl)acetic acid	3	Benzene and substituted derivatives	Phenolic acids	197.045	198.053	[M-H]-
MEDN0678	Ethylsalicylate	1	Organic acid And Its derivatives	Organic acid And Its derivatives	165.055	166.063	[M-H]-
MEDN0729	Phenoxyacetic acid	1	Benzene and substituted derivatives	Phenolic acids	151.04	152.047	[M-H]-
MEDN0739	4-Hydroxybenzyl alcohol	1	Benzene and substituted derivatives	Benzene and substituted derivatives	123.045	124.052	[M-H]-
MEDN0745	Propylparaben	1	Benzene and substituted derivatives	Phenolic acids	179.071	180.079	[M-H]-
MEDN0750	(±)12-HEPE	3	FA	Oxidized lipids	317.212	318.219	[M-H]-
MEDN0751	(±)12-HETE	3	FA	Oxidized lipids	319.227	320.235	[M-H]-
MEDN0752	(±)15-HEPE	3	FA	Oxidized lipids	317.212	318.219	[M-H]-
MEDN0756	(±)18-HEPE	3	FA	Oxidized lipids	317.212	318.219	[M-H]-
MEDN0758	(±)4-HDHA	2	FA	Oxidized lipids	343.227	344.235	[M-H]-
MEDN0760	(±)5-HETE	3	FA	Oxidized lipids	319.227	320.235	[M-H]-
MEDN0763	(±)9-HETE	3	FA	Oxidized lipids	319.227	320.235	[M-H]-
MEDN0765	11,12-EET	3	FA	Oxidized lipids	319.227	320.235	[M-H]-
MEDN0767	12,13-EpOME	3	FA	Oxidized lipids	295.227	296.235	[M-H]-
MEDN0769	14(S)-HDHA	3	FA	Oxidized lipids	343.227	344.235	[M-H]-
MEDN0777	5,6-DiHETrE	1	FA	Oxidized lipids	337.238	338.246	[M-H]-
MEDN0783	9,10-EpOME	1	FA	Oxidized lipids	295.227	296.235	[M-H]-
MEDN0795	PGF2α	3	FA	Oxidized lipids	353.233	354.241	[M-H]-
MEDN0824	7-ketodeoxycholic acid	1	Hormones and hormone related compunds	Hormones and hormone related compunds	405.264	406.272	[M-H]-
MEDN1009	3-Hydroxyphenylacetic acid	3	Organic acid And Its derivatives	Organic acid And Its derivatives	151.04	152.047	[M-H]-
MEDN1022	5,6-Dimethylbenzimidazole	3	Heterocyclic compounds	Heterocyclic compounds	145.077	146.084	[M-H]-
MEDN1035	13(R)-HODE	2	FA	Oxidized lipids	295.2	296.235	[M-H]-
MEDN1039	Indole-4-carboxaldehyde	1	Heterocyclic compounds	Indole and Its derivatives	144.045	145.053	[M-H]-
MEDN1041	9(S)-HpOTrE	1	FA	Oxidized lipids	309.207	310.214	[M-H]-
MEDN1045	2-Amino-4,6-pteridinediol	1	Nucleotide And Its metabolomics	Nucleotide and Its metabolomics	178.038	179.044	[M-H]-
MEDN1052	2-Hydroxyglutaric acid	3	Organic acid And Its derivatives	Organic acid And Its derivatives	147.029	148.037	[M-H]-
MEDN1061	Glycine deoxycholic acid	1	Bile acids	Bile acids	448.306	449.314	[M-H]-
MEDN1069	FFA(18:4)	1	FA	FFA	275.201	276.209	[M-H]-
MEDN1078	cis-EODA	1	FA	Oxidized lipids	297.243	298.251	[M-H]-
MEDN1079	FFA(22:6)	1	FA	FFA	327.232	328.24	[M-H]-
MEDN1081	12,13-DiHOME	1	FA	Oxidized lipids	313.238	314.246	[M-H]-
MEDN1082	8-isoprostaglandin F1α	3	Hormones and hormone related compunds	Hormones and hormone related compunds	355.2	356.256	[M-H]-
MEDN1083	Sphingosine 1-phosphate	1	SL	SM	378.2	379.249	[M-H]-
MEDN1092	4-acetoxyphenol	3	Benzene and substituted derivatives	Phenolics	151.026	152.047	[M-H]-
MEDN1098	2-ethyl-2-hydroxybutyric acid	3	Organic acid And Its derivatives	Organic acid And Its derivatives	131.071	132.079	[M-H]-
MEDN1104	7-ketolithocholic acid	1	Bile acids	Bile acids	389.269	390.277	[M-H]-
MEDN1112	16-Hydroxyhexadecanoic acid	1	FA	FFA	271.227	272.235	[M-H]-
MEDN1113	12-ketolithocholic acid	1	Bile acids	Bile acids	389.269	390.277	[M-H]-
MEDN1126	Gamma-Mercholic Acid	1	Bile acids	Bile acids	407.28	408.288	[M-H]-
MEDN1139	DL-2-hydroxystearic acid	1	FA	FFA	299.259	300.266	[M-H]-
MEDN1141	Apocholic acid	1	Bile acids	Bile acids	389.269	390.277	[M-H]-
MEDN1148	2-hydroxyhexadecanoic acid	1	FA	FFA	271.227	272.235	[M-H]-
MEDN1150	Indole-3-carboxylic acid	3	Heterocyclic compounds	Indole and Its derivatives	160.04	161.048	[M-H]-
MEDN1156	FFA(20:4)	3	FA	FFA	303.2	304.24	[M-H]-
MEDN1159	FFA(15:1)	3	FA	FFA	239.201	240.209	[M-H]-
MEDN1172	Sphinganine 1-phosphate	1	SL	SM	380.257	381.264	[M-H]-
MEDN1193	Acetaminophen	3	Benzene and substituted derivatives	Phenolics	150.056	151.063	[M-H]-
MEDN1200	L-tyrosine methyl ester 4-sulfate	3	Amino acid and Its metabolomics	Amino acid derivatives	274.039	275.046	[M-H]-
MEDN1213	2-(4-hydroxyphenyl) propionate	3	Benzene and substituted derivatives	Phenolic acids	165.06	166.063	[M-H]-
MEDN1221	D-Mannose 6-phosphate	3	Carbohydrates and Its metabolites	Phosphate sugars	259.022	260.03	[M-H]-
MEDN1224	Bis(1-inositol) -3,1'-phosphate 1-phosphate	3	Alcohol and amines	Alcohols	501	502.049	[M-H]-
MEDN1226	2-amino-4-oxovaleric acid	3	Organic acid And Its derivatives	Organic acid And Its derivatives	130.05	131.058	[M-H]-
MEDN1231	1-O-vanillyl-β-D-glucose	3	Benzene and substituted derivatives	Benzene and substituted derivatives	329.088	330.095	[M-H]-
MEDN1235	L-2-amino-6-oximelic acid	3	Organic acid And Its derivatives	Organic acid And Its derivatives	188.057	189.064	[M-H]-
MEDN1246	3-(pyrazol-1-yl) -L-alanine	1	Amino acid and Its metabolomics	Amino acid derivatives	154.062	155.069	[M-H]-
MEDN1258	LPS(16:2/0:0)	3	GP	LPS	490.221	491.228	[M-H]-
MEDN1264	LPE(0:0/22:4)	1	GP	LPE	528.31	529.317	[M-H]-
MEDN1265	LPE(22:4/0:0)	1	GP	LPE	528.31	529.317	[M-H]-
MEDN1267	LPE(0:0/22:5)	1	GP	LPE	526.296	527.301	[M-H]-
MEDN1268	LPE(22:5/0:0)	1	GP	LPE	526.296	527.301	[M-H]-
MEDN1269	LPE(0:0/22:6)	1	GP	LPE	524.279	525.286	[M-H]-
MEDN1270	LPE(22:6/0:0)	1	GP	LPE	524.279	525.286	[M-H]-
MEDN1271	LPE(0:0/20:2)	1	GP	LPE	504.311	505.317	[M-H]-
MEDN1272	LPE(20:2/0:0)	3	GP	LPE	504.311	505.317	[M-H]-
MEDN1273	LPE(0:0/20:3)	3	GP	LPE	502.295	503.301	[M-H]-
MEDN1274	LPE(20:3/0:0)	3	GP	LPE	502.295	503.301	[M-H]-
MEDN1276	LPE(20:4/0:0)	2	GP	LPE	500.28	501.286	[M-H]-
MEDN1277	LPE(0:0/20:5)	3	GP	LPE	498.263	499.27	[M-H]-
MEDN1278	LPE(20:5/0:0)	3	GP	LPE	498.263	499.27	[M-H]-
MEDN1279	LPE(0:0/18:0)	1	GP	LPE	480.309	481.317	[M-H]-
MEDN1282	LPE(0:0/18:2)	1	GP	LPE	476.279	477.286	[M-H]-
MEDN1283	LPE(0:0/18:3)	3	GP	LPE	474.262	475.27	[M-H]-
MEDN1284	LPE(18:3/0:0)	1	GP	LPE	474.262	475.27	[M-H]-
MEDN1285	LPE(0:0/16:0)	3	GP	LPE	452.278	453.286	[M-H]-
MEDN1287	LPE(0:0/16:1)	3	GP	LPE	450.264	451.27	[M-H]-
MEDN1288	Glycine linoleate	3	GL	DG	336.254	337.262	[M-H]-
MEDN1311	2-Hydroxycaprylic acid	1	Organic acid And Its derivatives	Organic acid And Its derivatives	159	160.21	[M-H]-
MEDN1312	2-Hydroxyphenylacetic acid	1	Organic acid And Its derivatives	Organic acid And Its derivatives	151	152.047	[M-H]-
MEDN1315	4-Hydroxy-3-methylbenzoic acid	1	Organic acid And Its derivatives	Organic acid And Its derivatives	151	152.047	[M-H]-
MEDN1328	(S)-Leucic acid	3	Organic acid And Its derivatives	Organic acid And Its derivatives	131	132.079	[M-H]-
MEDN1329	Glycohyodeoxycholic acid	1	Bile acids	Bile acids	448	449.314	[M-H]-
MEDN1406	Tridecanedioic acid	1	FA	FFA	243.161	244.167	[M-H]-
MEDN1409	12-Hydroxyoctadecanoic acid	1	FA	FFA	299.261	300.266	[M-H]-
MEDN1410	N-Palmitoylglycine	1	Amino acid and Its metabolomics	Amino acid derivatives	312.256	313.262	[M-H]-
MEDN1413	Taurolithocholic acid	3	Bile acids	Bile acids	482.298	483.302	[M-H]-
MEDN1414	12-HHT	1	FA	Oxidized lipids	279.198	280.204	[M-H]-
MEDN1415	13(S)-HOTrE(γ)	3	FA	Oxidized lipids	293.212	294.219	[M-H]-
MEDN1426	9(S),12(S),13(S)-TriHOME	2	FA	Oxidized lipids	329.233	330.241	[M-H]-
MEDN1428	20-COOH-AA	1	FA	Oxidized lipids	333.207	334.214	[M-H]-
MEDN1443	11-HDoHE	3	FA	Oxidized lipids	343.228	344.235	[M-H]-
MEDN1452	11β-Prostaglandin E2	3	FA	Oxidized lipids	351.219	352.225	[M-H]-
MEDN1459	15-keto Prostaglandin F1α	3	FA	Oxidized lipids	353.234	354.241	[M-H]-
MEDN1475	Sorbitol 6-phosphate	3	Carbohydrates and Its metabolites	Phosphate sugars	523.082	262.045	[2M-H]-
MEDN1484	Ethionamide	1	Heterocyclic compounds	Pteridines and derivatives	165.041	166.056	[M-H]-
MEDN1485	Glycerophospho-N-Arachidonoyl Ethanolamine	1	GP	LPE	500.277	501.285	[M-H]-
MEDN1508	3-Phenoxybenzoic acid	1	Benzene and substituted derivatives	Benzene and substituted derivatives	213.055	214.063	[M-H]-
MEDN1513	5-Hydroxy-2'-deoxyuridine	1	Nucleotide And Its metabolomics	Nucleotide and Its metabolomics	243.065	244.07	[M-H]-
MEDN1518	Acetylvaline	1	Amino acid and Its metabolomics	Amino acid derivatives	158.084	159.09	[M-H]-
MEDN1521	Antineoplaston A10	1	Amino acid and Its metabolomics	Amino acid derivatives	245.095	246.1	[M-H]-
MEDN1522	Bergaptol	3	Benzene and substituted derivatives	Benzene and substituted derivatives	201.024	202.027	[M-H]-
MEDN1533	Dimethylmalonic acid	1	Organic acid And Its derivatives	Organic acid And Its derivatives	131.036	132.042	[M-H]-
MEDN1562	Monobutyl phthalate	1	Aldehyde,Ketones,Esters	Esters	221.083	222.089	[M-H]-
MEDN1566	Octadecanedioic acid	1	Organic acid And Its derivatives	Organic acid And Its derivatives	313.243	314.246	[M-H]-
MEDN1597	Phosphatidylethanolamine lyso alkenyl 16:0	3	GP	LPE	436.247	437.6	[M-H]-
MEDN1600	LPA(16:0/0:0)	1	GP	LPA	409.236	410.243	[M-H]-
MEDN1604	3-hydroxy-tetradecanoic acid	3	Organic acid And Its derivatives	Organic acid And Its derivatives	243.195	244.204	[M-H]-
MEDN1621	Isocitric acid	3	Organic acid And Its derivatives	Organic acid And Its derivatives	173.009	192.027	[M-H2O-H]-
MEDN1643	LPA(18:1/0:0)	3	GP	LPA	435.249	436.259	[M-H]-
MEDN1648	CMPentylF	1	Organic acid And Its derivatives	Organic acid And Its derivatives	267.117	268.136	[M-H]-
MEDN1652	D-Allose	1	Carbohydrates and Its metabolites	Sugars	179.057	180.063	[M-H]-
MEDN1656	Hydroxypiperazic acid	3	Heterocyclic compounds	Heterocyclic compounds	145.099	146.106	[M-H]-
MEDN1666	N-Acetyl-L-Glutamic Acid	2	Amino acid and Its metabolomics	Amino acid derivatives	188.056	189.064	[M-H]-
MEDN1686	L-threo-3-Methylaspartate	1	Amino acid and Its metabolomics	Amino acid derivatives	146.047	147.053	[M-H]-
MEDN1688	FAHFA(8:0/10:0)	3	FA	FFA	313.239	313.238	[M-H]-
MEDN1690	Docodiendioicacid	3	Organic acid And Its derivatives	Organic acid And Its derivatives	365.27	370.6	[M-H]-
MEDN1691	His-Ser	1	Amino acid and Its metabolomics	Small Peptide	241.216	242.23	[M-H]-
MEDN1692	Phosphatidylethanolamine lyso alkenyl 18:2	3	GP	LPE	460.28	460.283	[M-H]-
MEDN1706	3-(2-Hydroxyphenyl)propanoic acid	3	Benzene and substituted derivatives	Phenolic acids	165.06	166.063	[M-H]-
MEDN1709	2-Octanamidoacetic acid	1	Amino acid and Its metabolomics	Amino acids	200.13	201.136	[M-H]-
MEDP0037	Asp-phe	1	Amino acid and Its metabolomics	Small Peptide	281.3	280.106	[M+H]+
MEDP0053	L-Dopa	1	Amino acid and Its metabolomics	Amino acid derivatives	198.069	197.069	[M+H]+
MEDP0078	Phe-Phe	1	Amino acid and Its metabolomics	Small Peptide	313.4	312.147	[M+H]+
MEDP0087	L-Alanyl-L-Lysine	1	Amino acid and Its metabolomics	Amino acid derivatives	218.1	217.14	[M+H]+
MEDP0101	P-Coumaric Acid	2	Benzene and substituted derivatives	Phenolic acids	165.047	164.047	[M+H]+
MEDP0115	1,4-Dihydro-1-Methyl-4-Oxo-3-Pyridinecarboxamide	3	Heterocyclic compounds	Pteridines and derivatives	153.06	152.059	[M+H]+
MEDP0120	Theobromine	1	Nucleotide And Its metabolomics	Nucleotide and Its metabolomics	181	180.065	[M+H]+
MEDP0145	1,7-Dimethylxanthine	1	Nucleotide And Its metabolomics	Nucleotide and Its metabolomics	181.1	180.065	[M+H]+
MEDP0147	1-Methylhistidine	1	Amino acid and Its metabolomics	Amino acid derivatives	170.1	169.085	[M+H]+
MEDP0184	3,3',5-Triiodo-L-Thyronine	1	Hormones and hormone related compunds	Hormones and hormone related compunds	651.7	650.79	[M+H]+
MEDP0186	L-Thyroxine	1	Hormones and hormone related compunds	Hormones and hormone related compunds	777.687	776.687	[M+H]+
MEDP0213	N-Methyltryptamine	2	Tryptamines,Cholines,Pigments	Tryptamines	175	174.116	[M+H]+
MEDP0214	Tryptamine	3	Tryptamines,Cholines,Pigments	Tryptamines	161.1	160.1	[M+H]+
MEDP0242	Nicotinamide	1	CoEnzyme and vitamins	CoEnzyme and vitamins	123.1	122.1	[M+H]+
MEDP0275	Indole-3-Acetic Acid	3	Heterocyclic compounds	Indole and Its derivatives	176.1	175.063	[M+H]+
MEDP0276	Indole-3-Carboxaldehyde	1	Heterocyclic compounds	Indole and Its derivatives	146.1	145.053	[M+H]+
MEDP0277	Methyl Indole-3-Acetate	1	Heterocyclic compounds	Indole and Its derivatives	190.1	189.079	[M+H]+
MEDP0326	N'-Formylkynurenine	1	Amino acid and Its metabolomics	Amino acid derivatives	237.1	236.08	[M+H]+
MEDP0336	LPC(0:0/14:0)	1	GP	LPC	468.3	467.301	[M+H]+
MEDP0338	LPC(16:0/0:0)	1	GP	LPC	496.33	495.332	[M+H]+
MEDP0361	4-Hydroxybenzaldehyde	1	Benzene and substituted derivatives	Benzene and substituted derivatives	123.04	122.037	[M+H]+
MEDP0368	Taurocholic Acid Sodium Salt Hydrate	3	Bile acids	Bile acids	556.28	555.284	[M+H]+
MEDP0380	2-(Dimethylamino)Guanosine	1	Nucleotide And Its metabolomics	Nucleotide and Its metabolomics	312.13	311.123	[M+H]+
MEDP0389	Pantetheine	3	CoEnzyme and vitamins	CoEnzyme and vitamins	279.13	278.13	[M+H]+
MEDP0401	5'-Deoxy-5'-(Methylthio) Adenosine	1	Nucleotide And Its metabolomics	Nucleotide and Its metabolomics	298	297.09	[M+H]+
MEDP0434	LPC(17:0/0:0)	1	GP	LPC	510.1	509.348	[M+H]+
MEDP0443	10-Formyl-Thf	3	Heterocyclic compounds	Pteridines and derivatives	474.2	473.166	[M+H]+
MEDP0453	Indole	1	Heterocyclic compounds	Indole and Its derivatives	118	117.058	[M+H]+
MEDP0461	2-Methylguanosine	1	Nucleotide And Its metabolomics	Nucleotide and Its metabolomics	298.1	297.107	[M+H]+
MEDP0494	LPC(15:0/0:0)	1	GP	LPC	482.3	481.317	[M+H]+
MEDP0495	LPC(0:0/18:2)	3	GP	LPC	520.33	519.332	[M+H]+
MEDP0507	2-Hydroxycinnamic acid	1	Benzene and substituted derivatives	Phenolic acids	165.047	164.047	[M+H]+
MEDP0518	DL-Stachydrine	3	Organic acid And Its derivatives	Organic acid And Its derivatives	144.102	179.071	[M-Cl]+
MEDP0529	Indole-3-acetamide	1	Heterocyclic compounds	Indole and Its derivatives	175.079	174.079	[M+H]+
MEDP0537	LPC(O-16:0/2:0)	1	GP	LPC	524.36	523.364	[M+H]+
MEDP0576	N1-Acetylspermine	3	Organic acid And Its derivatives	Organic acid And Its derivatives	245.226	244.226	[M+H]+
MEDP0587	N-Alpha-acetyl-L-lysine	1	Amino acid and Its metabolomics	Amino acid derivatives	189.116	188.116	[M+H]+
MEDP0601	Spermidine	3	Alcohol and amines	Polyamines	146.158	145.158	[M+H]+
MEDP0606	2-(3,4-dimethoxyphenyl)ethanamine	3	Benzene and substituted derivatives	Benzene and substituted derivatives	182.11	181.11	[M+H]+
MEDP0611	N-Acetyl-L-Histidine	1	Amino acid and Its metabolomics	Amino acid derivatives	198.08	197.08	[M+H]+
MEDP0618	Carnitine 2-methyl-C4	1	FA	CAR	246.17	245.163	[M+H]+
MEDP0637	Phe-Pro	1	Amino acid and Its metabolomics	Amino acid derivatives	263.132	262.132	[M+H]+
MEDP0638	LPE(16:1/0:0)	1	GP	LPE	452.27	451.27	[M+H]+
MEDP0653	Benzylcinnamate	1	Aldehyde,Ketones,Esters	Esters	239.3	238.099	[M+H]+
MEDP0658	Ethyl dodecanoate	3	Alcohol and amines	Amines	229.1	228.209	[M+H]+
MEDP0694	2,5-Dimethyl pyrazine	3	Heterocyclic compounds	Heterocyclic compounds	109.3	108.069	[M+H]+
MEDP0696	Octadecanamide	1	Alcohol and amines	Amines	284.2	283.288	[M+H]+
MEDP0752	L-Leucine	1	Amino acid and Its metabolomics	Amino acids	132.095	131.095	[M+H]+
MEDP0759	18β-Glycyrrhetinic acid	1	Others	Hydrocarbon derivatives	471.34	470.34	[M+H]+
MEDP0831	1-Aminopropan-2-ol	3	Alcohol and amines	Alcohols	76	75.0684	[M+H]+
MEDP0871	Dihydro-D-sphingosine	1	SL	SM	302.5	301.298	[M+H]+
MEDP0883	2,4-Dihydroxypteridine	3	Heterocyclic compounds	Pteridines and derivatives	165.3	164.033	[M+H]+
MEDP0886	N-Amidino-L-Aspartate	1	Amino acid and Its metabolomics	Amino acid derivatives	176.4	175.059	[M+H]+
MEDP0889	Cortisol	1	Hormones and hormone related compunds	Hormones and hormone related compunds	363.5	362.209	[M+H]+
MEDP0891	L-Tryptophanamide	1	Amino acid and Its metabolomics	Amino acid derivatives	204.3	203.106	[M+H]+
MEDP0894	3-Methoxytyramine	3	Benzene and substituted derivatives	Phenolics	168.1	167.095	[M+H]+
MEDP1001	Delta-Hexalactone	1	Aldehyde,Ketones,Esters	Esters	115.075	114.068	[M+H]+
MEDP1003	1-Hydroxylamino-2-phenylethane	3	Benzene and substituted derivatives	Benzene and substituted derivatives	120.073	137	[M-H2O+H]+
MEDP1010	Coenzyme II (β-NADP)	3	Nucleotide And Its metabolomics	Nucleotide and Its metabolomics	744	743.075	[M+H]+
MEDP1022	Thr-Phe	1	Amino acid and Its metabolomics	Small Peptide	267.124	266.127	[M+H]+
MEDP1023	Trp-Glu	1	Amino acid and Its metabolomics	Small Peptide	334.13	333.132	[M+H]+
MEDP1032	Salicylaldehyde	1	Benzene and substituted derivatives	Benzene and substituted derivatives	105.034	122.037	[M-H2O+H]+
MEDP1033	Benzaldehyde	1	Benzene and substituted derivatives	Benzene and substituted derivatives	107.048	106.042	[M+H]+
MEDP1035	alpha-hexylcinnamaldehyde	1	Benzene and substituted derivatives	Benzene and substituted derivatives	217.159	216.151	[M+H]+
MEDP1061	L-Phenylalanine	1	Amino acid and Its metabolomics	Amino acids	166.085	165.079	[M+H]+
MEDP1068	PC(8:0/8:0)	2	GP	PC	510.3	509.312	[M+H]+
MEDP1072	7-methylguanosine	1	Nucleotide And Its metabolomics	Nucleotide and Its metabolomics	298.1	297.107	[M+H]+
MEDP1076	Kojibiose	3	Others	Others	325.111	342.116	[M-H2O+H]+
MEDP1083	Oxypurinol	1	Nucleotide And Its metabolomics	Nucleotide and Its metabolomics	153	152.033	[M+H]+
MEDP1086	Ethylazine	3	Alcohol and amines	Polyamines	368.097	345.037	[M+Na]+
MEDP1093	Allopurinol	1	Nucleotide And Its metabolomics	Nucleotide and Its metabolomics	137.048	136.038	[M+H]+
MEDP1096	PC(12:0/12:0)	2	GP	PC	548.4	565.374	[M-H2O+H]+
MEDP1098	Methoxyindoleacetic Acid	1	Heterocyclic compounds	Indole and Its derivatives	206.072	205.074	[M+H]+
MEDP1100	2-Aminomethylpyrimidine	1	Nucleotide And Its metabolomics	Nucleotide and Its metabolomics	110.07	109.064	[M+H]+
MEDP1126	(R)-(-)-2-phenylglycine	2	Amino acid and Its metabolomics	Amino acid derivatives	120.073	137.084	[M-H2O+H]+
MEDP1127	1-acetylindole	1	Heterocyclic compounds	Indole and Its derivatives	160.1	159.068	[M+H]+
MEDP1132	3-Carboxypropyltrimethylammonium	3	Organic acid And Its derivatives	Organic acid And Its derivatives	146.108	145.11	[M+H]+
MEDP1146	LPC(O-18:0/0:0)	1	GP	LPC	510.4	509.385	[M+H]+
MEDP1162	1-Methylguanine	1	Nucleotide And Its metabolomics	Nucleotide and Its metabolomics	166.071	165.065	[M+H]+
MEDP1165	PC(O-16:0/O-2:0)	1	GP	PC-O	510.4	509.385	[M+H]+
MEDP1177	N-Methyl-α-aminoisobutyric acid	1	Amino acid and Its metabolomics	Amino acid derivatives	235.2	117.079	[2M+H]+
MEDP1194	Calcitriol	1	Alcohol and amines	Alcohols	417.3	416.329	[M+H]+
MEDP1196	Biotinamide	3	Alcohol and amines	Polyamines	244.108	243.104	[M+H]+
MEDP1197	Hypotaurocyamine	3	Alcohol and amines	Polyamines	152	151.042	[M+H]+
MEDP1212	1,3-Dicyclohexylurea	1	Alcohol and amines	Polyamines	225.196	224.189	[M+H]+
MEDP1218	3-Amino-2-menacarboxylic acid	2	Benzene and substituted derivatives	Phenolic acids	170.1	187.063	[M-H2O+H]+
MEDP1225	Urobilinogen	1	Tryptamines,Cholines,Pigments	Pigments	593.3	592.326	[M+H]+
MEDP1231	Folic acid	3	Organic acid And Its derivatives	Organic acid And Its derivatives	474.2	473.166	[M+H]+
MEDP1233	D-urobilinogen	1	Tryptamines,Cholines,Pigments	Pigments	591.315	590.31	[M+H]+
MEDP1234	Dopaquinone	2	Benzene and substituted derivatives	Benzene and substituted derivatives	196.06	195.053	[M+H]+
MEDP1235	Di-n-propyl phthalate	1	Aldehyde,Ketones,Esters	Esters	251.128	250.12	[M+H]+
MEDP1242	4-tert-butylbenzoic acid	3	Benzene and substituted derivatives	Phenolic acids	179.106	178.099	[M+H]+
MEDP1243	4-Hydroxytryptamine	1	Tryptamines,Cholines,Pigments	Tryptamines	177.102	176.095	[M+H]+
MEDP1246	2,4-diacetamino-2,4,6-triphenoxy-D-mannopyranose	3	Carbohydrates and Its metabolites	Sugar derivatives	247.1	246.122	[M+H]+
MEDP1247	1-deoxyvaleric acid	1	Organic acid And Its derivatives	Organic acid And Its derivatives	235.2	234.162	[M+H]+
MEDP1272	20,26-dihydroxyecdysone	3	Hormones and hormone related compunds	Hormones and hormone related compunds	497.3	496.304	[M+H]+
MEDP1289	Carnitine C6:0	1	FA	CAR	260.176	259.178	[M+H]+
MEDP1294	Leu-Gly	1	Amino acid and Its metabolomics	Small Peptide	189.114	188.116	[M+H]+
MEDP1295	Cytarabine	1	Nucleotide And Its metabolomics	Nucleotide and Its metabolomics	244.083	243.086	[M+H]+
MEDP1318	LPC(0:0/22:4)	1	GP	LPC	572.363	571.364	[M+H]+
MEDP1319	LPC(22:4/0:0)	1	GP	LPC	572.363	571.364	[M+H]+
MEDP1321	LPC(0:0/22:5)	1	GP	LPC	570.347	569.348	[M+H]+
MEDP1322	LPC(22:5/0:0)	1	GP	LPC	570.347	569.348	[M+H]+
MEDP1326	LPC(20:1/0:0)	2	GP	LPC	550.37	549.379	[M+H]+
MEDP1328	LPC(20:2/0:0)	1	GP	LPC	548.361	547.364	[M+H]+
MEDP1330	LPC(0:0/20:2)	2	GP	LPC	548.361	547.364	[M+H]+
MEDP1331	LPC(0:0/20:3)	1	GP	LPC	546.347	545.348	[M+H]+
MEDP1332	LPC(20:3/0:0)	2	GP	LPC	546.347	545.348	[M+H]+
MEDP1333	LPC(0:0/20:4)	3	GP	LPC	544.331	543.332	[M+H]+
MEDP1334	LPC(20:4/0:0)	3	GP	LPC	544.331	543.332	[M+H]+
MEDP1337	LPC(18:0/0:0)	3	GP	LPC	524.363	523.364	[M+H]+
MEDP1339	LPC(18:1/0:0)	1	GP	LPC	522.347	521.348	[M+H]+
MEDP1341	LPC(18:2/0:0)	3	GP	LPC	520.33	519.332	[M+H]+
MEDP1343	LPC(0:0/18:3)	2	GP	LPC	518.316	517.317	[M+H]+
MEDP1345	LPC(18:3/0:0)	2	GP	LPC	518.316	517.317	[M+H]+
MEDP1348	LPC(16:1/0:0)	2	GP	LPC	494.315	493.317	[M+H]+
MEDP1373	Carnitine C22:2	3	FA	CAR	480.405	480.405	[M+H]+
MEDP1381	Carnitine C20:2	3	FA	CAR	452.4	452.373	[M+H]+
MEDP1382	Carnitine ph-C14	3	FA	CAR	448.342	448.342	[M+H]+
MEDP1385	Carnitine C17:1:DC	3	FA	CAR	442.4	442.353	[M+H]+
MEDP1386	Carnitine C18:2-OH	3	FA	CAR	440.337	440.337	[M+H]+
MEDP1394	Carnitine C15:DC	3	FA	CAR	416.339	416.339	[M+H]+
MEDP1396	Carnitine C15:1:DC	3	FA	CAR	414.4	414.358	[M+H]+
MEDP1400	Carnitine C16:3	3	FA	CAR	394.295	394.295	[M+H]+
MEDP1401	Carnitine C14-OH	3	FA	CAR	388.307	388.307	[M+H]+
MEDP1403	Carnitine C15:1	3	FA	CAR	384.311	384.311	[M+H]+
MEDP1404	Carnitine C14:2-OH	3	FA	CAR	384.274	384.274	[M+H]+
MEDP1408	Carnitine C14:3	3	FA	CAR	366.264	366.264	[M+H]+
MEDP1409	Carnitine C12-OH	3	FA	CAR	360.3	360.276	[M+H]+
MEDP1410	Carnitine C11:DC	3	FA	CAR	360.3	360.276	[M+H]+
MEDP1411	Carnitine C13:0	1	FA	CAR	358.259	358.259	[M+H]+
MEDP1414	Carnitine C12:1	3	FA	CAR	342.264	342.264	[M+H]+
MEDP1415	Carnitine C9:DC	3	FA	CAR	332.2	332.2	[M+H]+
MEDP1417	Carnitine C10:1-OH	3	FA	CAR	330.2	330.2	[M+H]+
MEDP1419	Carnitine C10:0	1	FA	CAR	316.25	316.25	[M+H]+
MEDP1422	Carnitine C8-OH	3	FA	CAR	304.2	304.2	[M+H]+
MEDP1423	Carnitine C7:DC	3	FA	CAR	304.2	304.2	[M+H]+
MEDP1424	Carnitine C9:0	2	FA	CAR	302.2	302.233	[M+H]+
MEDP1426	Carnitine C6:DC	3	FA	CAR	290.2	290.2	[M+H]+
MEDP1428	Carnitine C8:1	3	FA	CAR	286.201	286.201	[M+H]+
MEDP1432	Carnitine C7:1	3	FA	CAR	272.186	272.186	[M+H]+
MEDP1433	Carnitine ph-C1	3	FA	CAR	266.139	266.139	[M+H]+
MEDP1434	Carnitine C4:DC	3	FA	CAR	262.128	262.128	[M+H]+
MEDP1440	Carnitine C5:0	1	FA	CAR	246.17	245.17	[M+H]+
MEDP1441	Carnitine C5:1	3	FA	CAR	244.154	244.154	[M+H]+
MEDP1442	Carnitine C4:0	1	FA	CAR	232.154	232.154	[M+H]+
MEDP1444	FFA(18:5)	3	FA	FFA	275.2	274.193	[M+H]+
MEDP1455	MG(20:4/0:0/0:0)	2	GL	MG	379.285	378.276	[M+H]+
MEDP1458	FFA(22:7)	3	FA	FFA	327.2	326.224	[M+H]+
MEDP1476	5-Methoxytryptamine	3	Alcohol and amines	Amines	191	190.111	[M+H]+
MEDP1488	SDMA	1	Organic acid And Its derivatives	Organic acid And Its derivatives	203	202.25	[M+H]+
MEDP1493	N6-methyladenosine	1	Nucleotide And Its metabolomics	Nucleotide and Its metabolomics	282.119	281.112	[M+H]+
MEDP1500	16-Dehydroprogesterone	1	Hormones and hormone related compunds	Hormones and hormone related compunds	313	312.209	[M+H]+
MEDP1506	Leu-Val	1	Amino acid and Its metabolomics	Small Peptide	231	230.163	[M+H]+
MEDP1507	Phe-Asn	1	Amino acid and Its metabolomics	Small Peptide	280	279.122	[M+H]+
MEDP1508	Phe-Met	1	Amino acid and Its metabolomics	Small Peptide	297	296.119	[M+H]+
MEDP1509	Glu-Met	1	Amino acid and Its metabolomics	Small Peptide	279	278.094	[M+H]+
MEDP1511	Met-Glu	1	Amino acid and Its metabolomics	Small Peptide	279	278.094	[M+H]+
MEDP1512	Phe-Val	1	Amino acid and Its metabolomics	Small Peptide	265	264.147	[M+H]+
MEDP1513	Carnitine C9:1	3	FA	CAR	300.217	299.21	[M+H]+
MEDP1517	Carnitine C10:1	3	FA	CAR	314.233	313.225	[M+H]+
MEDP1654	1-Methyladenosine	1	Nucleotide And Its metabolomics	Nucleotide and Its metabolomics	282.119	281.112	[M+H]+
MEDP1655	21-Deoxycortisol	2	Hormones and hormone related compunds	Hormones and hormone related compunds	347.222	346.214	[M+H]+
MEDP1657	PC(O-16:0/0:0)	1	GP	PC-O	482.36	481.353	[M+H]+
MEDP1658	LPC(O-18:1/0:0)	3	GP	LPC	508.376	507.369	[M+H]+
MEDP1659	LPC(O-0:0/18:0)	3	GP	LPC	510.4	509.385	[M+H]+
MEDP1662	NE,NE,NE-TRIMETHYLLYSINE	3	Amino acid and Its metabolomics	Amino acid derivatives	189.159	188.153	[M+H]+
MEDP1667	Phe-Glu	1	Amino acid and Its metabolomics	Small Peptide	295.127	294.122	[M+H]+
MEDP1670	Gly-Gly-Phe	1	Amino acid and Its metabolomics	Small Peptide	280.129	279.122	[M+H]+
MEDP1674	Val-Val-Val	1	Amino acid and Its metabolomics	Small Peptide	316.222	315.216	[M+H]+
MEDP1684	Leu-Leu-Phe	1	Amino acid and Its metabolomics	Small Peptide	392.254	391.247	[M+H]+
MEDP1686	LPE(15:0/0:0)	3	GP	LPC	440.277	439.27	[M+H]+
MEDP1690	LPC(20:0/0:0)	3	GP	LPC	552.403	551.395	[M+H]+
MEDP1691	LPC(0:0/17:0)	3	GP	LPC	510.353	509.348	[M+H]+
MEDP1692	LPC(0:0/15:0)	3	GP	LPC	482.322	481.317	[M+H]+
MEDP1693	LPC(12:0/0:0)	1	GP	LPC	440.278	439.27	[M+H]+
MEDP1695	LPC(O-16:1/0:0)	3	GP	LPC-O	480.344	479.338	[M+H]+
MEDP1697	LPC(14:1/0:0)	3	GP	LPC	466.293	465.286	[M+H]+
MEDP1698	Sphingosyl-phosphocholine	3	SL	SM	506.312	465.346	[M+K]+
MEDP1699	LPC(0:0/16:1)	3	GP	LPC	494.315	493.317	[M+H]+
MEDP1700	LPC(0:0/18:0)	3	GP	LPC	524.363	523.364	[M+H]+
MEDP1701	LPC(0:0/18:1)	3	GP	LPC	522.347	521.348	[M+H]+
MEDP1702	LPC(0:0/20:1)	3	GP	LPC	550.37	549.379	[M+H]+
MEDP1705	(E)-Guggulsterone	3	CoEnzyme and vitamins	CoEnzyme and vitamins	313.217	312.209	[M+H]+
MEDP1710	11-Ketoetiocholanolone	3	Hormones and hormone related compunds	Hormones and hormone related compunds	305.212	304.204	[M+H]+
MEDP1717	2'-O-methylcytidine	1	Nucleotide And Its metabolomics	Nucleotide and Its metabolomics	258.11	257.101	[M+H]+
MEDP1720	2-Phenylglycine	1	Amino acid and Its metabolomics	Amino acid derivatives	152.065	151.063	[M+H]+
MEDP1762	Glycohyocholic acid	1	Bile acids	Bile acids	466.319	465.309	[M+H]+
MEDP1779	LPC(13:0/0:0)	1	GP	LPC	454.293	453.286	[M+H]+
MEDP1788	N4-Acetylcytidine triphosphate	3	Nucleotide And Its metabolomics	Nucleotide and Its metabolomics	526.431	524.995	[M+H]+
MEDP1795	Palmitoylethanolamide（(PEA）	1	Alcohol and amines	Amines	300.291	299.5	[M+H]+
MEDP1844	alpha-D-Glucopyranoside, beta-D-fructofuranosyl	3	Carbohydrates and Its metabolites	Sugars	343.123	342.116	[M+H]+
MEDP1850	Arg-Leu	1	Amino acid and Its metabolomics	Small Peptide	288.202	345.224	[M+H]+
MEDP1853	CAP-palmitate	3	Organic acid And Its derivatives	Organic acid And Its derivatives	543.236	560.242	[M+H-H2O]+
MEDP1859	Gln-Phe	1	Amino acid and Its metabolomics	Small Peptide	276.13	293.138	[M-H2O+H]+
MEDP1860	Glu-Leu	1	Amino acid and Its metabolomics	Small Peptide	261.143	260.137	[M+H]+
MEDP1861	Glu-Tyr	1	Amino acid and Its metabolomics	Small Peptide	311.123	310.116	[M+H]+
MEDP1863	Gly-His	1	Amino acid and Its metabolomics	Small Peptide	195.084	212.091	[M+H-H2O]+
MEDP1866	Gly-Phe-Phe	1	Amino acid and Its metabolomics	Small Peptide	370.173	260.159	[M+H]+
MEDP1868	Gly-Tyr	1	Amino acid and Its metabolomics	Small Peptide	239.098	364.064	[M+H]+
MEDP1870	Ile-Lys	1	Amino acid and Its metabolomics	Small Peptide	260.195	259.19	[M+H]+
MEDP1871	Ile-Met	1	Amino acid and Its metabolomics	Small Peptide	263.149	262.135	[M+H]+
MEDP1875	LPE(17:1/0:0)	3	GP	LPE	466.285	465.286	[M+H]+
MEDP1884	Pro-His	1	Amino acid and Its metabolomics	Small Peptide	235.117	252.122	[M+H-H2O]+
MEDP1885	Pro-Ile	1	Amino acid and Its metabolomics	Small Peptide	211.14	228.147	[M+H-H2O]+
MEDP1886	Pro-Val	1	Amino acid and Its metabolomics	Small Peptide	215.139	214.132	[M+H]+
MEDP1888	Ser-Leu	1	Amino acid and Its metabolomics	Small Peptide	219.133	233.149	[M+H]+
MEDP1889	Ser-Phe	1	Amino acid and Its metabolomics	Small Peptide	253.118	522.357	[M+H]+
MEDP1892	Tetradecylamine	3	Alcohol and amines	Amines	214.251	213.246	[M+H]+
MEDP1894	Tyr-Leu	1	Amino acid and Its metabolomics	Small Peptide	295.161	294.158	[M+H]+
MEDP1898	3-Hydroxyphenylurea	3	Benzene and substituted derivatives	Benzene and substituted derivatives	153.065	152.059	[M+H]+
MEDP1901	Carnitine C9:1-OH	1	FA	CAR	310.201	309.194	[M+H]+
MEDP1904	LPE(18:2/0:0)	1	GP	LPE	478.325	477.286	[M+H]+
MEDP1911	Phe-Trp	1	Amino acid and Its metabolomics	Small Peptide	352.165	351.158	[M+H]+
MEDP1913	N(Alpha)-Acetyl-Epsilon-(2-Propenal)Lysine	3	Amino acid and Its metabolomics	Small Peptide	243.13	242.127	[M+H]+
MEDP1914	N-(1-Deoxy-1-fructosyl)phenylalanine	1	Amino acid and Its metabolomics	Amino acid derivatives	358	327.131	[M+H]+
MEDP1915	N-Methyl-isoleucine	1	Amino acid and Its metabolomics	Amino acids	146.11	145.2	[M+H]+
MEDP1916	N-Acetyl-L-phenylalanine	1	Amino acid and Its metabolomics	Amino acid derivatives	208.095	207.1	[M+H]+
MEDP1917	CarnitineC18:1:2DC	3	FA	CAR	456	455.6	[M+H]+
MEDP1919	Cyclo(Pro-Leu)	3	Amino acid and Its metabolomics	Small Peptide	211	210.27	[M+H]+
MEDP1921	Thr-Gln	1	Amino acid and Its metabolomics	Small Peptide	248	247.25	[M+H]+
MEDP1923	Cyclo(Phe-Glu)	3	Amino acid and Its metabolomics	Small Peptide	277.119	276.112	[M+H]+
MEDP1924	Cyclo(Pro-Glu)	3	Amino acid and Its metabolomics	Small Peptide	227.09	227.103	[M+H]+
MEDP1926	Cyclo(Pro-Phe)	3	Amino acid and Its metabolomics	Small Peptide	245.12	245.128	[M+H]+
MEDP1927	Cyclo(Pro-Pro)	3	Amino acid and Its metabolomics	Small Peptide	195.113	194.106	[M+H]+
MEDP1928	Cyclo(Pro-Val)	3	Amino acid and Its metabolomics	Small Peptide	197.129	196.122	[M+H]+
MEDP1929	Cyclo(Ser-Pro)	3	Amino acid and Its metabolomics	Small Peptide	185.093	184.086	[M+H]+
MEDP1933	Cyclopentylglycine	3	Amino acid and Its metabolomics	Amino acid derivatives	144.098	143.095	[M+H]+
MEDP1935	Ile-Asp	1	Amino acid and Its metabolomics	Small Peptide	247.129	246.121	[M+H]+
MEDP1937	Leu-Leu	1	Amino acid and Its metabolomics	Small Peptide	245.18	245.186	[M+H]+
MEDP1938	N6-Acetyl-L-Lysine	1	Amino acid and Its metabolomics	Amino acid derivatives	189.123	188.116	[M+H]+
MEDP1942	N-MethyTrans-4-Hydroxy-Proline	1	Amino acid and Its metabolomics	Amino acid derivatives	146.081	145.074	[M+H]+
MEDP1949	5-Aminoimidazole ribonucleotide	1	Nucleotide And Its metabolomics	Nucleotide and Its metabolomics	296.067	295.056	[M+H]+
MEDP1954	N6-(2-Hydroxyethyl)adenosine	1	Nucleotide And Its metabolomics	Nucleotide and Its metabolomics	312.13	311.123	[M+H]+
MEDP1960	Isopentenyladenine-7-N-glucoside	1	Nucleotide And Its metabolomics	Nucleotide and Its metabolomics	366.2	365.17	[M+H]+
MEDP1961	Ribosyladenosine	1	Nucleotide And Its metabolomics	Nucleotide and Its metabolomics	400.146	399.139	[M+H]+
MEDP1962	N-(3-Indolylacetyl)-L-alanine	1	Amino acid and Its metabolomics	Amino acid derivatives	247.108	246.1	[M+H]+
MEDP1966	S-Allyl-L-cysteine	3	Amino acid and Its metabolomics	Amino acid derivatives	162.058	161.051	[M+H]+
MEDP1968	L-Lysine-Butanoic Acid	3	Amino acid and Its metabolomics	Amino acid derivatives	235.1	234.158	[M+H]+
MEDP1973	D-Proline betaine	3	Amino acid and Its metabolomics	Amino acid derivatives	144.102	144.092	[M]+
MEDP1974	1-Methylpiperidine-2-carboxylic acid	1	Amino acid and Its metabolomics	Amino acid derivatives	144.098	143.095	[M+H]+
MEDP1986	Glu-Pro	1	Amino acid and Its metabolomics	Small Peptide	227.1	244.106	[M+H-H2O]+
MEDP1990	Melibiose	3	Carbohydrates and Its metabolites	Sugars	381.078	342.116	[M+K]+
MEDP1993	Tetramethylthiuram disulfide	3	Others	Others	240.995	239.988	[M+H]+
MEDP2002	5-Aminolevulinate	3	Organic acid And Its derivatives	Organic acid And Its derivatives	132.066	131.058	[M+H]+
MEDP2008	2-Hydroxy-4-(methylthio)butyric acid	3	Organic acid And Its derivatives	Organic acid And Its derivatives	151.042	150.035	[M+H]+
MEDP2035	N-Cinnamylglycine	1	Amino acid and Its metabolomics	Amino acid derivatives	206.081	205.074	[M+H]+
MEDP2038	3-O-Methyldopa	3	Alcohol and amines	Polyamines	212.094	211.084	[M+H]+
Notes
Level 1: The identification of the substance is based on parameters such as Standard, Q1, Q3, RT, and MS2.
Level 2: The identification of the substance is based on Standard, Q1, Q3, RT and other parameters or based on the non-targeted DB-ALL public library.
Level 3:The identification of the substance is based on the non-targeted MetDNA or AI library.
